# Supplementary material for: Immunostaining for VEGF and Decorin Predicts Poor Survival and Recurrence in Canine Soft Tissue Sarcoma
Source: Vet Sci. 2023 Mar 28;10(4):256. doi: 10.3390/vetsci10040256 (PMC10143017; doi:10.3390/vetsci10040256)
Supplement: Supplementary file 1 [file vetsci-10-00256-s001.zip]

Archive with 3 entries (3 files):
- File S1. VEGF.xlsx
- File S2. DECORIN.xlsx
- File S3. VEGF_Decorin combined.xlsx
