# Supplementary material for: Immunostaining for VEGF and Decorin Predicts Poor Survival and Recurrence in Canine Soft Tissue Sarcoma
Source: Vet Sci. 2023 Mar 28;10(4):256. doi: 10.3390/vetsci10040256 (PMC10143017; doi:10.3390/vetsci10040256)
Supplement: Supplementary file 1 [file vetsci-10-00256-s001.zip › File S2. DECORIN.xlsx]

## Sheet: Decorin data
SlideNumber	Group	DEC_DIST_2014	DEC_DIST_1_23	DEC_INT_2014	DEC_INT_1_23	Differentiation	Mitoses	Mitoticrate	Necrosis	Grade	Breed	Age	Sex	Neutered	Location	Size	Palpable	DegreeResect	Timetometastasis	DFI	SurvivalTime	CENS_RECUR	CENS_LOCALREC	CENS_METS	CENS_SURV
31713	1	2	3	3	3	1	2	1	0	1	G. RET	9	M	N	Limb	unknown	discrete	<3cm	NA	NA	367	0	0	0	0
31755	1	1	1	2	3	1	17	2	1	2	X BREED	11	F	Y	Trunk	5cm	firmly a	<3cm	NA	509	939	1	1	0	1
32873	1	1	1	1	1	2	38	3	1	3	LABRADOR	9	F	N	Head	1-5cm	firmly a	>3cm	697	NA	820	1	0	1	1
34635	2	3	3	3	3	1	2	1	0	1	COLLIE X	13	M	N	Head	1-5cm	discrete	mar		NA	689	0	0	0	0
34903	2	1	1	1	1	2	35	3	2	3	BORDER C	14	F	Y	Trunk	5cm	firmly a	<3cm	NA	205	370	1	1	0	1
36043	1	3	3	1	1	1	1	1	0	1	B. COLLI	7	M	Y	Head	1-5cm	firmly a	ampu	NA	NA	1900	0	0	0	0
36637	2	3	3	3	3	1	0	1	0	1	BOXER	8	M	Y	Limb	unknown	firmly a	<3cm	NA	NA	532	0	0	0	0
36835	2	3	3	1	1	2	10	2	0	2	ROTTWEIL	10	F	N	Limb	1-5cm	discrete	mar		NA	1223	0	0	0	0
37016	1	3	3	2	3	1	0	1	0	1	RETRIEVE	10	M	N	Limb	1-5cm	discrete	<3cm	NA	NA	578	0	0	0	0
37844	1	1	1	1	1	2	14	2	1	2	CSP	10	F	Y	Trunk	unknown	unknown	>3cm		NA	1610	0	0	0	0
37915	2	2	3	3	3	2	18	2	0	2	BOXER	9	F	N	Limb	1-5cm	firmly a	<3cm	NA	NA	965	0	0	0	0
39522	1	1	1	1	1	2	0	1	1	2	AIREDALE	8	F	Y	Limb	1-5cm	firmly a	mar		NA	573	0	0	0	0
39930	2	2	3	3	3	2	1	1	1	2	XBRED	10	M	N	Limb	5cm	firmly a	mar		NA	691	0	0	0	0
40254	2	3	3	3	3	2	0	1	0	1	GREYHOUN	11	F	Y	Limb	1-5cm	unknown	>3cm		NA	280	0	0	0	0
40340	1	3	3	2	3	2	0	1	0	1	LAB	13	M	N	Limb	1-5cm	discrete	<3cm	NA	NA	629	0	0	0	0
40854	2	2	3	2	3	2	9	1	1	2	JRT	8	M	N	Trunk	5cm	firmly a	>3cm	NA	616	616	1	1	0	1
41186	2	3	3	2	3	2	3	1	0	1	SPANIEL	12	M	Y	Limb	1-5cm	firmly a	ampu	NA	NA	746	0	0	0	0
42539	1	2	3	3	3	3	0	1	0	2	LAB X	8	F	Y	Limb	1-5cm	firmly a	<3cm	NA	NA	823	0	0	0	0
43213	1	2	3	3	3	1	0	1	0	1	X	13	F	Y	Limb	5cm	discrete	<3cm	NA	NA	808	0	0	0	0
43342	2	3	3	3	3	1	3	1	0	1	X	6	F	N	Limb	1-5cm	discrete	ampu	901	NA	901	0	0	1	0
44037	1	1	1	1	1	1	0	1	1	1	GSD X	6	F	N	Trunk	1-5cm	discrete	<3cm	NA	NA	1485	0	0	0	0
44631	2	3	3	1	1	1	0	1	0	1	GSD	10	M	Y	Trunk	1-5cm	discrete	<3cm	No	NA	908	0	0	0	0
45198	2	2	3	3	3	2	0	1	1	2	LAB	15	M	N	Limb	5cm	discrete	>3cm		NA	421	0	0	0	0
45217	1	3	3	1	1	1	2	1	0	1	BOXER	9	M	N	Limb	1-5cm	discrete	mar		NA	1837	0	0	0	0
45508	1	2	3	3	3	2	1	1	1	2	COLLIE X	13	F	Y	Limb	5cm	unknown	mar		NA	685	0	0	0	0
46270	2	2	3	2	3	1	0	1	0	1	BOXER	8	M	Y	Limb	1-5cm	firmly a	<3cm		NA	1413	0	0	0	0
46514	1	3	3	2	3	1	3	1	0	1	LAB X	7	F	N	Limb	unknown	firmly a	mar	NA	874	1017	1	1	0	1
46554	2	2	3	3	3	2	13	2	1	2	X BREED	12	M	Y	Trunk	1-5cm	unknown	>3cm	512	NA	679	1	0	1	1
46626	1	1	1	1	1	2	23	3	0	2	LURCHER	13	M	Y	Trunk	1-5cm	discrete	<3cm	NA	264	534	1	1	0	1
47468	2	2	3	3	3	1	0	1	0	1	X BREED	10	M	N	Limb	1-5cm	firmly a	mar	NA	462	946	1	1	0	1
47624	1	3	3	2	3	1	2	1	0	1	S SPAN	11	M	N	Trunk	1-5cm	firmly a	<3cm	NA	NA	117	0	0	0	0
47734	1	1	1	1	1	2	4	1	0	1	XB	10	M	Y	Limb	unknown	firmly a	mar	NA	322	724	1	1	0	1
47919	2	2	3	2	3	1	5	1	0	1	IRISH SE	8	M	N	Limb	1-5cm	firmly a	>3cm		955	955	0	1	0	0
48005	2	3	3	1	1	2	2	1	0	1	XBRED	12	F	Y	Trunk	1-5cm	discrete	<3cm	NA	NA	1575	0	0	0	0
48039	1	1	1	1	1	2	3	1	0	1	TERRIER	12	F	Y	Trunk	unknown	firmly a	<3cm	NA	NA	1933	0	0	0	0
49292	1	2	3	2	3	2	1	1	1	2	CAIRN TE	15	F	Y	Head	1-5cm	unknown	mar		NA	823	0	0	0	0
49432	1	1	1	1	1	1	9	1	0	1	DEERHOUN	7	F	N	Limb	1-5cm	firmly a	mar	583	92	590	1	1	1	1
49635	2	2	3	2	3	1	0	1	1	1	LURCHER	12	F	N	Trunk	5cm	firmly a	mar	NA	891	1294	1	1	0	1
50381	2	1	1	1	1	2	11	2	0	2	TIBETAN	10	M	N	Trunk	5cm	firmly a	mar	NA	594	1674	1	1	0	1
50995	2	3	3	3	3	2	4	1	0	1	BOXER	11	M	N	Limb	5cm	discrete	mar		NA	413	0	0	0	0
52115	2	1	1	1	1	2	8	1	1	2		14	F	Y	Limb	1-5cm	firmly a	mar		NA	501	0	0	0	0
52670	1	3	3	2	3	2	6	1	0	1	SP SP	9	M	N	Limb	unknown	firmly a	<3cm	NA	1818	1818	1	1	0	1
52802	2	2	3	3	3	3	47	3	0	3	SPRINGER	13	F	N	Limb	1-5cm	firmly a	<3cm	NA	NA	163	0	0	0	0
52815	1	1	1	1	1	1	26	2	2	2	GOLDEN R	10	F	N	Limb	5cm	firmly a	mar		NA	404	0	0	0	0
53255	1	2	3	2	3	2	20	2	1	2	COCKER S	4	F	Y	Limb	unknown	firmly a	mar	1868	370	431	1	1	1	1
53263	2	3	3	2	3	2	1	1	0	1	SBT	10	M	Y	Trunk	1-5cm	firmly a	<3cm	NA	188	202	1	1	0	1
53434	2	3	3	3	3	2	2	1	1	2	COLLIE	11	M	N	Limb	1-5cm	firmly a	mar		NA	857	0	0	0	0
53518	1	3	3	1	1	1	3	1	0	1	LAB	12	F	N	Limb	5cm	firmly a	<3cm	NA	NA	521	0	0	0	0
53741	2	3	3	2	3	2	3	1	0	1	XB	16	M	N	Limb	1-5cm	firmly a	<3cm	NA	NA	666	0	0	0	0
53823	1	2	3	3	3	3	1	1	1	2	LAB	10	M	N	Limb	1-5cm	firmly a	mar	NA	NA	1189	0	0	0	0
54191	1	3	3	3	3	1	0	1	0	1	X	10	F	Y	Limb	1-5cm	firmly a	<3cm	NA	NA	970	0	0	0	0
54308	2	3	3	3	3	1	2	1	0	1	GSD	8	F	N	Limb	1-5cm	discrete	mar		NA	1180	0	0	0	0
54427	2	1	1	2	3	3	2	1	1	2	JRT	11	F	Y	Trunk	1-5cm	discrete	<3cm	NA	NA	391	0	0	0	0
54487	1	1	1	1	1	3	17	2	1	3	COLLIE X	8	F	Y	Limb	unknown	firmly a	ampu	658	NA	689	0	0	1	1
54837	1	3	3	3	3	2	2	1	0	1	TIBETAN	9	M	N	Trunk	1-5cm	discrete	<3cm	NA	NA	1755	0	0	0	0
54975	1	3	3	3	3	2	1	1	0	1	LURCHER	10	F	N	Limb	1-5cm	firmly a	mar	NA	166	1685	1	1	0	1
55183	2	1	1	1	1	2	15	2	2	3	COLLIE X	12	F	Y	Trunk	1-5cm	unknown	mar		NA	1371	0	0	0	0
55224	2	3	3	2	3	1	4	1	0	1	ROTTIE	8	M	N	Limb	1-5cm	firmly a	ampu	876	NA	877	0	0	1	0
55645	1	2	3	3	3	2	13	2	0	2	X	8	F	Y	Limb	5cm	discrete	mar		NA	894	0	0	0	0
55674	1	2	3	2	3	1	0	1	0	1	COLLIE B	10	F	Y	Limb	1-5cm	discrete	<3cm	NA	NA	1864	0	0	0	0
55868	2	2	3	3	3	1	0	1	1	1	BERNESE	9	M	N	Limb	1-5cm	discrete	mar	NA	131	1983	1	1	1	0
56145	2	3	3	3	3	1	1	1	0	1	X	11	M	Y	Trunk	unknown	discrete	<3cm	NA	NA	900	0	0	0	0
56243	1	3	3	3	3	1	0	1	0	1	GOLDEN R	11	F	Y	Limb	1-5cm	discrete	<3cm	NA	NA	655	0	0	0	0
56761	2	1	1	1	1	2	5	1	1	2	SBT	7	F	N	Trunk	5cm	firmly a	<3cm	NA	NA	447	0	0	0	0
57055	1	1	1	1	1	2	3	1	0	1	SCHNAUZE	11	M	N	Trunk	1-5cm	discrete	<3cm	727	430	1448	1	1	1	1
57322	2	3	3	2	3	2	5	1	0	1	LAB X	11	M	Y	Trunk	1-5cm	discrete	<3cm	NA	NA	826	0	0	0	0
57695	1	1	1	1	1	1	0	1	0	1	BOXER	8	F	N	Limb	5cm	discrete	mar	918	NA	1607	1	0	1	0
58660	2	3	3	3	3	2	3	1	0	1	B. COLLI	11	F	Y	Trunk	5cm	discrete	<3cm	NA	NA	795	0	0	0	0
58860	1	3	3	2	3	1	NA	1	0	1	MIN SCHN	13	F	Y	Trunk	1-5cm	discrete	<3cm	NA	NA	844	0	0	0	0
59210	2	2	3	2	3	1	0	1	0	1	SBT	12	F	Y	Limb	5cm	discrete	mar	NA	803	803	1	1	0	1
61225	1	1	1	2	3	2	12	2	0	2	GSD	8	F	Y	Limb	1-5cm	discrete	<3cm	NA	NA	1693	0	0	0	0
61240	1	1	1	1	1	3	2	1	2	3	GOLDEN R	9	F	Y	Trunk	unknown	unknown	mar		NA	547	0	0	0	0
61241	2	1	1	1	1	2	24	3	0	2	R. RIDGE	9	M	Y	Trunk	1-5cm	firmly a	ampu	1558	NA	305	0	0	1	1
61814	2	2	3	2	3	1	0	1	0	1	ES SPAN	10	F	N	Limb	1-5cm	discrete	<3cm	NA	NA	266	0	0	0	0
61822	2	1	1	1	1	3	4	1	1	3	STAFFIE	11	M	Y	Limb	5cm	firmly a	mar		NA	1083	0	0	0	0
62010	2	1	1	1	1	2	17	1	2	2	BORDER C	6	F	N	Limb	5cm	firmly a	mar	87	57	168	1	1	1	1
62011	1	1	1	1	1	2	30	3	1	3	CAIRN TE	10	F	N	Limb	unknown	firmly a	ampu	NA	NA	126	0	0	0	1
62237	1	2	3	3	3	2	24	2	1	2	LURCHER	6	M	Y	Limb	5cm	firmly a	mar		NA	699	0	0	0	0
63009	2	1	1	1	1	2	14	2	1	2	?	14	F	Y	Trunk	1-5cm	firmly a	<3cm	NA	NA	459	0	0	0	0
63069	1	3	3	2	3	2	10	2	0	2	DALMATIO	9	M	Y	Head	1-5cm	firmly a	<3cm	NA	165	182	1	1	0	0
67621	1	2	3	1	1	1	0	1	1	1	BOXER	9	F	Y	Limb	5cm	firmly a	<3cm	NA	NA	1277	0	0	0	0
68569	2	1	1	1	1	3	30	3	1	3	X	13	F	N	Trunk	1-5cm	firmly a	>3cm	NA	NA	1557	0	0	0	0
69092	1	3	3	1	1	3	55	3	0	3	GSD	9	F	Y	Limb	1-5cm	discrete	<3cm	155	82	159	1	1	1	0
