# Supplementary material for: Immunostaining for VEGF and Decorin Predicts Poor Survival and Recurrence in Canine Soft Tissue Sarcoma
Source: Vet Sci. 2023 Mar 28;10(4):256. doi: 10.3390/vetsci10040256 (PMC10143017; doi:10.3390/vetsci10040256)
Supplement: Supplementary file 1 [file vetsci-10-00256-s001.zip › File S3. VEGF_Decorin combined.xlsx]

## Sheet: data clean
Group	SlideNumber	VEGF_LM_H	Decorin dist	Decorin int	VEGF_DecDist	VEGF_DecInt	VEGF_Dec_all	Differentiation	Mitoses	Mitoticrate	Necrosis	Grade	Breed	Age	Sex	Neutered	Location	Size	Palpable	DegreeResect	DFI	SurvivalTime	CENS_RECUR	CENS_LOCALREC	CENS_METS	CENS_SURV
1	31713	L	2	3	L2	L3	L23	1	2	1	0	1	G. RET	9	M	N	Limb	Unknown	Discrete	less tha	367	367	0	0	0	0
2	34635	L	3	3	L3	L3	L33	1	2	1	0	1		13	M	N	Head	1-5cm	Discrete	Marginal	689	689	0	0	0	0
1	36637	L	3	3	L3	L3	L33	1	0	1	0	1	BOXER	8	M	Y	Limb	Unknown	Firmly a	less tha	532	532	0	0	0	0
2	37016	L	3	2	L3	L2	L32	1	0	1	0	1	RETRIEVE	10	M	N	Limb	1-5cm	Discrete	less tha	578	578	0	0	0	0
1	40340	H	3	2	H3	H2	H32	2	0	1	0	1	LAB	12	M	N	Limb	1-5cm	Discrete	less tha	629	629	0	0	0	0
2	41186	H	3	2	H3	H2	H32	2	3	1	0	1	SPANIEL	11	M	Y	Limb	1-5cm	Firmly a	Amputati	746	746	0	0	0	0
1	43213	L	2	3	L2	L3	L23	1	0	1	0	1	X	13	F	Y	Limb	>5cm	Discrete	less tha	808	808	0	0	0	0
2	43342	H	3	3	H3	H3	H33	1	3	1	0	1	X	5	F	N	Limb	1-5cm	Discrete	Amputati	901	901	0	0	1	0
1	44037	L	1	1	L1	L1	L11	1	0	1	1	1	GSD X	6	F	N	Trunk	1-5cm	Discrete	less tha	1485	1485	0	0	0	0
2	46270	L	2	2	L2	L2	L22	1	0	1	0	1	BOXER	8	M	Y	Limb	<1cm	Firmly a	less tha	1413	1413	0	0	0	0
1	47624	L	3	2	L3	L2	L32	1	2	1	0	1	S SPAN	11	M	N	Trunk	1-5cm	Firmly a	less tha	117	117	0	0	0	0
2	48005	L	3	1	L3	L1	L31	2	2	1	0	1	XBRED	11	F	Y	Trunk	1-5cm	Discrete	less tha	1575	1575	0	0	0	0
1	48039	L	1	1	L1	L1	L11	2	3	1	0	1	TERRIER	12	F	Y	Trunk	Unknown	Firmly a	less tha	1933	1933	0	0	0	0
2	50995	L	3	3	L3	L3	L33	2	4	1	0	1		11	M	N	Limb	>5cm	Discrete	Marginal	413	413	0	0	0	0
1	52394	L	1	1	L1	L1	L11	2	1	1	0	1	BICHON	5	F	Y	Limb	1-5cm	Firmly a	Amputati	2114	2114	0	0	0	0
2	53518	L	3	1	L3	L1	L31	1	3	1	0	1	LAB	12	F	N	Limb	>5cm	Firmly a	less tha	521	521	0	0	0	0
1	53741	L	3	2	L3	L2	L32	2	3	1	0	1	XB	16	M	N	Limb	1-5cm	Firmly a	less tha	666	666	0	0	0	0
2	54191	L	3	3	L3	L3	L33	1	0	1	0	1	X	10	F	Y	Limb	1-5cm	Firmly a	less tha	970	970	0	0	0	0
1	54308	H	3	3	H3	H3	H33	1	2	1	0	1		7.9	F	N	Limb	1-5cm	Discrete	Marginal	1180	1180	0	0	0	0
2	54837	L	3	3	L3	L3	L33	2	2	1	0	1	TIBETAN	8	M	N	Trunk	1-5cm	Discrete	less tha	1755	1755	0	0	0	0
1	55224	H	3	2	H3	H2	H32	1	4	1	0	1	ROTTIE	7	M	N	Limb	1-5cm	Firmly a	Amputati	877	877	0	0	1	0
2	55674	L	2	2	L2	L2	L22	1	0	1	0	1	COLLIE B	10	F	Y	Limb	1-5cm	Discrete	less tha	1864	1864	0	0	0	0
1	56145	L	3	3	L3	L3	L33	1	1	1	0	1	X	11	M	Y	Trunk	Unknown	Discrete	less tha	900	900	0	0	0	0
2	56243	L	3	3	L3	L3	L33	1	0	1	0	1	GOLDEN R	10	F	Y	Limb	1-5cm	Discrete	less tha	655	655	0	0	0	0
1	57322	L	3	2	L3	L2	L32	2	5	1	0	1	LAB X	11	M	Y	Trunk	1-5cm	Discrete	less tha	826	826	0	0	0	0
2	57695	L	1	1	L1	L1	L11	1	0	1	0	1		8	F	N	Limb	>5cm	Discrete	Marginal	1607	1607	1	0	1	0
1	58660	L	3	3	L3	L3	L33	2	3	1	0	1	B. COLLI	11	F	Y	Trunk	>5cm	Discrete	less tha	795	795	0	0	0	0
2	58860	H	3	2	H3	H2	H32	1	NA	1	0	1	MIN SCHN	13	F	Y	Trunk	1-5cm	Discrete	less tha	844	844	0	0	0	0
1	61814	L	2	2	L2	L2	L22	1	0	1	0	1	ES SPAN	10	F	N	Limb	1-5cm	Discrete	less tha	266	266	0	0	0	0
2	65933	L	3	2	L3	L2	L32	2	2	1	0	1	X	12	F	Y	Limb	1-5cm	Discrete	less tha	1499	1499	0	0	0	0
1	67621	L	2	1	L2	L1	L21	1	0	1	1	1	BOXER	8	F	Y	Limb	>5cm	Firmly a	less tha	1277	1277	0	0	0	0
2	36835	L	3	1	L3	L1	L31	2	10	2	0	2		10	F	N	Limb	1-5cm	Discrete	Marginal	1223	1223	0	0	0	0
1	37844	L	1	1	L1	L1	L11	2	14	2	1	2		10	F	N	Trunk	Unknown	Unknown	More tha	1610	1610	0	0	0	0
2	37915	L	2	3	L2	L3	L23	2	18	2	0	2	BOXER	9	F	N	Limb	1-5cm	Firmly a	less tha	965	965	0	0	0	0
1	42539	L	2	3	L2	L3	L23	3	0	1	0	2	LAB X	8	F	Y	Limb	1-5cm	Firmly a	less tha	823	823	0	0	0	0
2	45198	H	2	3	H2	H3	H23	2	0	1	1	2		15	M	N	Limb	>5cm	Discrete	More tha	421	421	0	0	0	0
1	45508	H	2	3	H2	H3	H23	2	1	1	1	2		12.9	F	N	Limb	>5cm	Unknown	Marginal	685	685	0	0	0	0
2	46854	L	1	1	L1	L1	L11	2	23	3	0	2	BOXER	8	M	N	Trunk	Unknown	Unknown	Unknown	559	559	0	0	0	0
1	49292	H	2	2	H2	H2	H22	2	1	1	1	2		14.8	F	Y	Head	1-5cm	Unknown	Marginal	823	823	0	0	0	0
2	52115	H	1	1	H1	H1	H11	2	8	1	1	2		14	F	N	Limb	1-5cm	Firmly a	Marginal	501	501	0	0	0	0
1	52815	H	1	1	H1	H1	H11	1	26	2	2	2		10	F	N	Limb	>5cm	Firmly a	Marginal	404	404	0	0	0	0
2	53434	H	3	3	H3	H3	H33	2	2	1	1	2		11	M	N	Limb	1-5cm	Firmly a	Marginal	857	857	0	0	0	0
1	53823	L	2	3	L2	L3	L23	3	1	1	1	2	LAB	10	M	N	Limb	1-5cm	Firmly a	Marginal	1189	1189	0	0	0	0
2	54427	H	1	2	H1	H2	H12	3	2	1	1	2	JRT	11	F	Y	Trunk	1-5cm	Discrete	less tha	391	391	0	0	0	0
1	55645	H	2	3	H2	H3	H23	2	13	2	0	2		8	F	Y	Limb	>5cm	Discrete	Marginal	894	894	0	0	0	0
2	56761	H	1	1	H1	H1	H11	2	5	1	1	2	SBT	7	F	N	Trunk	>5cm	Firmly a	less tha	447	447	0	0	0	0
1	61225	L	1	2	L1	L2	L12	2	12	2	0	2	GSD	8	F	Y	Limb	1-5cm	Discrete	less tha	1693	1693	0	0	0	0
2	61241	L	1	1	L1	L1	L11	2	24	3	0	2	R. RIDGE	9	M	Y	Trunk	1-5cm	Firmly a	Amputati	305	305	0	0	1	1
1	63009	L	1	1	L1	L1	L11	2	14	2	1	2		14	F	Y	Trunk	1-5cm	Firmly a	less tha	459	459	0	0	0	0
2	37280	L	3	2	L3	L2	L32	3	37	3	1	3	X	8	F	Y	Head	1-5cm	Discrete	less tha	2095	2095	0	0	0	0
1	52802	L	2	3	L2	L3	L23	3	47	3	0	3	SPRINGER	13	F	N	Limb	1-5cm	Firmly a	less tha	163	163	0	0	0	0
2	54487	L	1	1	L1	L1	L11	3	17	2	1	3	COLLIE X	8	F	Y	Limb	Unknown	Firmly a	Amputati	689	689	0	0	1	1
1	61240	H	1	1	H1	H1	H11	3	2	1	2	3		9	F	N	Trunk	Unknown	Unknown	Marginal	547	547	0	0	0	0
2	61822	H	1	1	H1	H1	H11	3	4	1	1	3		11	M	Y	Limb	>5cm	Firmly a	Marginal	1083	1083	0	0	0	0
1	62011	L	1	1	L1	L1	L11	2	30	3	1	3	CAIRN TE	10	F	N	Limb	Unknown	Firmly a	Amputati	126	126	0	0	0	1
2	68569	L	1	1	L1	L1	L11	3	30	3	1	3	X	13	F	N	Trunk	1-5cm	Firmly a	More tha	1557	1557	0	0	0	0
1	42565	H	2	3	H2	H3	H23	1	4	1	0	1	GSD	9	F	N	Limb	1-5cm	Firmly a	Marginal	564	805	1	1	0	1
2	46514	H	3	2	H3	H2	H32	1	3	1	0	1	LAB X	7	F	N	Limb	Unknown	Firmly a	Marginal	874	1017	1	1	0	1
1	47468	H	2	3	H2	H3	H23	1	0	1	0	1	X BREED	10	M	N	Limb	1-5cm	Firmly a	Marginal	462	946	1	1	0	1
2	47734	H	1	1	H1	H1	H11	2	4	1	0	1	XB	9	M	Y	Limb	Unknown	Firmly a	Marginal	322	724	1	1	0	1
1	49432	H	1	1	H1	H1	H11	1	9	1	0	1	DEERHOUN	7	F	N	Limb	1-5cm	Firmly a	Marginal	92	590	1	1	1	1
2	49635	H	2	2	H2	H2	H22	1	0	1	1	1	LURCHER	12	F	N	Trunk	>5cm	Firmly a	Marginal	891	1294	1	1	0	1
1	51030	H	3	3	H3	H3	H33	1	0	1	0	1	X	9	F	Y	Limb	1-5cm	Firmly a	Unknown	551	1227	1	1	0	1
2	51883	H	3	3	H3	H3	H33	1	3	1	0	1	X	9	F	Y	Trunk	>5cm	Discrete	Unknown	139	510	1	1	0	1
1	52670	H	3	2	H3	H2	H32	2	6	1	0	1	SP SP	9	M	N	Limb	Unknown	Firmly a	less tha	1818	1818	1	1	0	1
2	52690	H	3	2	H3	H2	H32	2	6	1	0	1	SP SP	9	M	N	Limb	Unknown	Firmly a	less tha	1818	1818	1	1	0	1
1	53263	H	3	2	H3	H2	H32	2	1	1	0	1	SBT	10	M	Y	Trunk	1-5cm	Firmly a	less tha	188	202	1	1	0	1
2	54975	H	3	3	H3	H3	H33	2	1	1	0	1	LURCHER	10	F	N	Limb	1-5cm	Firmly a	Marginal	166	1685	1	1	0	1
1	55868	H	2	3	H2	H3	H23	1	0	1	1	1	BERNESE	9	M	N	Limb	1-5cm	Discrete	Marginal	131	1983	1	1	1	1
2	57055	H	1	1	H1	H1	H11	2	3	1	0	1	SCHNAUZE	10	M	N	Trunk	1-5cm	Discrete	less tha	430	1448	1	1	1	1
1	59210	H	2	2	H2	H2	H22	1	0	1	0	1	SBT	12	F	Y	Limb	>5cm	Discrete	Marginal	803	803	1	1	0	1
2	31755	L	1	2	L1	L2	L12	1	17	2	1	2	X BREED	11	F	Y	Trunk	>5cm	Firmly a	less tha	509	939	1	1	0	1
1	40854	L	2	2	L2	L2	L22	2	9	1	1	2	JRT	8	M	N	Trunk	>5cm	Firmly a	More tha	616	616	1	1	0	1
2	46626	L	1	1	L1	L1	L11	2	23	3	0	2	LURCHER	12	M	Y	Trunk	1-5cm	Discrete	less tha	264	534	1	1	0	1
1	50381	H	1	1	H1	H1	H11	2	11	2	0	2	TIBETAN	9	M	N	Trunk	>5cm	Firmly a	Marginal	594	1674	1	1	0	1
2	52869	H	1	1	H1	H1	H11	2	7	1	2	2	LABRADOR	6	M	N	Limb	<1cm	Firmly a	Unknown	191	210	1	1	0	1
1	53255	H	2	2	H2	H2	H22	2	20	2	1	2	COCKER S	4	F	Y	Limb	Unknown	Firmly a	Marginal	370	431	1	1	1	1
2	61106	H	2	2	H2	H2	H22	2	6	1	2	2	GOLDEN R	9	M	N	Trunk	>5cm	Firmly a	less tha	248	922	1	1	1	1
1	62010	H	1	1	H1	H1	H11	2	17	1	2	2		6	F	N	Limb	>5cm	Firmly a	Marginal	57	168	1	1	1	1
2	63069	H	3	2	H3	H2	H32	2	10	2	0	2	DALMATIO	9	M	Y	Head	1-5cm	Firmly a	less tha	165	182	1	1	0	0
1	65949	H	3	2	H3	H2	H32	3	33	3	1	3	RETRIEVE	11	F	Y	Trunk	>5cm	Firmly a	less tha	51	358	1	1	0	1
2	69092	L	3	1	L3	L1	L31	3	55	3	0	3	GSD	9	F	Y	Limb	1-5cm	Discrete	less tha	82	159	1	1	1	0
